# Supplementary material for: Rapid Mental Stress Evaluation Based on Non-Invasive, Wearable Cortisol Detection with the Self-Assembly of Nanomagnetic Beads
Source: Biosensors (Basel). 2025 Feb 23;15(3):140. doi: 10.3390/bios15030140 (PMC11940475; doi:10.3390/bios15030140)
Supplement: Supplementary file 1 [file biosensors-15-00140-s001.zip]

Archive with 1 entries (1 files):
- biosensors-3446960-supplementary.pdf
